# Supplementary material for: Prognostic importance of splicing-triggered aberrations of protein complex interfaces in cancer
Source: NAR Genom Bioinform. 2024 Sep 26;6(3):lqae133. doi: 10.1093/nargab/lqae133 (PMC11426328; doi:10.1093/nargab/lqae133)
Supplement: lqae133_Supplemental_Files [file lqae133_supplemental_files.zip]

Archive with 2 entries (2 files):
- supplement.pdf
- Supplementary Tables.zip
